# Supplementary material for: Osteotropic Effect of Parenteral Obesity in Programmed Male Rats Fed a Calorically Differentiated Diet during Growth and Development
Source: Animals (Basel). 2022 Sep 6;12(18):2314. doi: 10.3390/ani12182314 (PMC9495023; doi:10.3390/ani12182314)
Supplement: Supplementary file 1 [file animals-12-02314-s001.zip]

Archive with 2 entries (2 files):
- Figure_S1.jpg
- Table S1.pdf
